# Supplementary material for: Copper depletion modulates mitochondrial oxidative phosphorylation to impair triple negative breast cancer metastasis
Source: Nat Commun. 2021 Dec 15;12:7311. doi: 10.1038/s41467-021-27559-z (PMC8674260; doi:10.1038/s41467-021-27559-z)
Supplement: Supplementary file 3 — Source Data [file 41467_2021_27559_MOESM3_ESM.xlsx]

## Sheet: Fig. 1a
Ovverall Survival (Months)	25% High SLC31A1	25% Low SLC31A1
240.2	1
67.4667	1
2.3	1
1.26667	1
20.2	1
225.7	1
122.167	1
68.7	1
54.9333	1
79.3333	1
41.3667	1
44.8	1
37	1
142.433	1
121.733	1
194.367	1
200.433	1
72.5667	1
162.767	1
135.333	1
28.5	1
197.733	1
127.833	1
42.6333	1
136.467	1
157.433	1
138.9	1
35.5333	1
109.2	1
6.26667	1
264.233	1
112.567	1
158.033	1
164.333	1
136.167	1
240.467	1
192.6	1
57.9333	1
250.667	1
27	1
71.4667	1
85.5	1
121.533	1
154.7	1
61.9	1
73.1333	1
132.067	1
96.8333	1
36.9667	1
172.9	1
92.5	1
19.8333	1
271.867	1
51.7667	1
199.533	1
132.033	1
105.6	1
196.533	1
99.5333	1
20.8333	1
151.667	1
109.233	1
24.4	1
42.3	1
21.3	1
64.0333	1
22.6667	1
85.1333	1
182.833	1
194.7	1
122.7	1
111.167	1
153.567	1
224.433	1
189.733	1
7.8	1
176.767	1
79.1333	1
43.2	1
11.6	1
122.2	1
37.7667	1
49.2333	1
47.6333	1
54.1	1
148.1	1
70.6	1
146	1
49.7667	1
70.2667	1
239.4	1
152.067	1
151.167	1
12.9333	1
72.6667	1
19	1
30.0667	1
252.967	1
146.733	1
138.133	1
103.833	1
147.933	1
146.033	1
49.5333	1
63.5	1
221.933	1
56.5	1
128.367	1
255.367	1
34.3333	1
182.333	1
132.533	1
63.5667	1
107.1	1
144.767	1
231.033	1
135.667	1
15.6	1
28.5	1
55.9333	1
14.1333	1
97.7667	1
74.4667	1
70.2333	1
80.2333	1
252.267	1
38.1333	1
205.9	1
18.8	1
70.0667	1
188.533	1
3.5	1
216.967	1
269	1
61.4667	1
53.6333	1
95.8333	1
75.1	1
144.333	1
119.467	1
228	1
211.2	1
86.5333	1
292.033	1
41.4667	1
0.766667	1
58.6333	1
39.8333	1
27.9667	1
180.833	1
114	1
87.2333	1
15.8667	1
168.7	1
15.0667	1
33.8	1
66.8333	1
118.2	1
239.233	1
126.467	1
171.633	1
127.1	1
106.567	1
122.267	1
164.5	1
59.7667	1
217.1	1
161.067	1
111.7	1
136.067	1
234.133	1
29.2333	1
10.6333	1
86.9	1
188.733	1
117.033	1
37.8667	1
112.4	1
66.7333	1
89.6	1
228.9	1
62.7667	1
97.5667	1
56.7667	1
81.3333	1
282.833	1
147.667	1
141.167	1
274.367	1
185.767	1
225.167	1
164.933	1
101.967	1
195.933	1
177.533	1
149.767	1
26.7333	1
153.833	1
76.8667	1
98.7	1
211.133	1
122.8	1
65.5	1
24.8667	1
152.933	1
42.6667	1
126.633	1
90.6	1
58.4667	1
203.7	1
38.0333	1
27.8667	1
335.6	1
134.467	1
80.3667	1
110.867	1
236.033	1
26.2667	1
64.2333	1
140.767	1
114.767	1
77.4	1
91.1	1
210.433	1
48.1667	1
244.2	1
240.433	1
19.7333	1
57.2333	1
186.833	1
59.7	1
11.8667	1
224.233	1
110.933	1
128.2	1
232.4	1
46.4333	1
200.1	1
118.133	1
56.5	1
34.6667	1
84.7333	1
232.733	1
200.7	1
50.0667	1
36.2667	1
213.5	1
235.4	1
151	1
198.1	1
21.6	1
50.9	1
132.3	1
237.367	1
81.1333	1
150.567	1
102.5	1
29	1
221.9	1
236.7	1
180.567	1
199.3	1
295.333	1
59.6	1
208.967	1
71.6333	1
55.0333	1
76.2333	1
28.6	1
225.5	1
45.8	1
32.8333	1
30.3667	1
144.967	1
51.4667	1
121.667	1
22.4667	1
14.7	1
132.333	1
35.3667	1
103.467	1
94.7333	1
93	1
65.8667	1
76.6333	1
226.067	1
185.167	1
20.2667	1
61.1	1
185.7	1
137.8	1
21.0667	1
49.7333	1
228.8	1
164.333	1
34.5667	1
189.033	1
117.867	1
55.2	1
54.7667	1
79.3667	1
157.1	1
42.9667	1
91.2667	1
86.8	1
76.7333	1
72.2667	1
14.1	1
141.733	1
278.367	1
108.933	1
85.9667	1
56.2667	1
111.067	1
184.767	1
97.4	1
157.733	1
268.433	1
195.3	1
19.6	1
81.0667	1
89.9	1
30.3	1
89.9667	1
330.367	1
8.06667	1
296.867	1
102.7	1
24.9	1
119.8	1
18.2667	1
81.0667	1
87.8333	1
91.1333	1
45.3333	1
104	1
92.7333	1
114.333	1
123.333	1
174.633	1
142.467	1
42.5	1
16.7	1
164.6	1
245.233	1
17.8333	1
107.467	1
69.1	1
237.5	1
48.1333	1
69.5	1
57.6333	1
167.933	1
235.667	1
38.8	1
245.5	1
73.4667	1
101.633	1
114.233	1
258.133	1
135.3	1
198.3	1
126.4	1
219.767	1
164.733	1
74.0333	1
58.9333	1
61.7	1
148.033	1
112.8	1
232.967	1
38.0333	1
36.4333	1
211.733	1
161.133	1
112.933	1
254.933	1
287.233	1
57.3	1
178.633	1
90.5667	1
159.233	1
43.2	1
258.333	1
39.2	1
226.067	1
229.367	1
191.8	1
62.8667	1
220.233	1
42.9	1
47.4333	1
130.367	1
139.533	1
118.533	1
50.4667	1
70.7333	1
136.233	1
112.133	1
257.167	1
229.833	1
282.567	1
170.267	1
126.667	1
104.533	1
62.8	1
112.633	1
130.9	1
239.167	1
172	1
101.567	1
147.833	1
60.6667	1
59.8	1
75.5	1
117.667	1
249.533	1
125.267	1
132.567	1
18.8333	1
282.367	1
243.167	1
89.8	1
102.767	1
149.6	1
	1
109		1
61.8		1
236.133		1
150.1		1
252		1
79.1667		1
250.833		1
124		1
248.767		1
149.4		1
216.033		1
30.9333		1
194.3		1
108.433		1
42.3667		1
198.433		1
179.433		1
123.9		1
213.367		1
91		1
125.7		1
145.5		1
277.367		1
23.9333		1
242.567		1
93.6667		1
152.3		1
236.067		1
219.667		1
88.6667		1
275.233		1
51.2		1
126.867		1
36.6333		1
186.133		1
20		1
70.4		1
122.767		1
51.6667		1
263.367		1
173.933		1
23.0333		1
108.6		1
179.1		1
85.8667		1
187.933		1
100.733		1
37.8		1
257.633		1
35.4667		1
195.867		1
248.767		1
30.1333		1
65.3333		1
193.7		1
228.1		1
184.4		1
256		1
63.8667		1
168.3		1
167.5		1
99.7		1
64.3667		1
180.733		1
78.6		1
111.533		1
1.23333		1
136.933		1
145.433		1
219.167		1
98.8333		1
88.8		1
217.567		1
18.9333		1
201.467		1
39.4333		1
110.6		1
114.9		1
96.6333		1
247.833		1
185.3		1
14.4333		1
52.7333		1
79.3		1
213.033		1
17.7667		1
84.2		1
130.867		1
60.1333		1
137.8		1
241.6		1
35.6333		1
265		1
169.667		1
205.733		1
213.2		1
128.367		1
72.9		1
93.3667		1
25.4333		1
99.7667		1
35.0333		1
234.7		1
15.3667		1
236.633		1
104.767		1
189.867		1
50.7667		1
114.9		1
190.1		1
256.5		1
184.8		1
107.367		1
253.067		1
75.2333		1
43.1		1
48.4333		1
237.267		1
167.433		1
198.1		1
133.733		1
150.6		1
272.9		1
73.8333		1
41.8333		1
202.1		1
351		1
139.3		1
116.233		1
55.7667		1
216.867		1
90.3		1
110.767		1
243.9		1
70.1667		1
147.767		1
43.0333		1
260.2		1
78.8667		1
80.8333		1
219.467		1
222.7		1
159		1
98.5		1
131.667		1
71.8		1
89.1		1
117.6		1
47.9		1
165.167		1
178.167		1
49.6667		1
64.9333		1
154		1
262		1
22.2333		1
263.033		1
55.3667		1
51.9667		1
90.5667		1
46.0667		1
262.133		1
26.7667		1
175.8		1
10.8333		1
152.067		1
262.633		1
172.867		1
19.7333		1
153.533		1
254.5		1
113.667		1
271.933		1
106.8		1
204.433		1
187.7		1
127.933		1
107.767		1
71.0667		1
107.267		1
30.9667		1
292.667		1
168.267		1
32.6333		1
224.3		1
173.633		1
81.8		1
16.7		1
39.3		1
187.833		1
268.9		1
43.1		1
175.633		1
24.3333		1
55.6333		1
103.767		1
99		1
112.4		1
255.3		1
75.3667		1
152.333		1
240.7		1
84.9		1
251.067		1
86.3667		1
34.3333		1
226.7		1
62.1333		1
170.9		1
175.1		1
44.1333		1
270.133		1
43.3		1
197.667		1
27.2		1
37.9667		1
128.4		1
234.533		1
99.3667		1
199.1		1
50.2333		1
194.167		1
83.6667		1
43.1		1
153.9		1
67.8		1
71.1667		1
122.8		1
116.533		1
177.633		1
32.0333		1
142.167		1
49.3		1
119.467		1
19.1667		1
198.333		1
54.2667		1
31.9333		1
75.9667		1
258.867		1
128.533		1
144.933		1
5.5		1
189.1		1
208.8		1
163.2		1
193.167		1
84.5		1
269.633		1
168.2		1
40.6333		1
279.1		1
149.6		1
189.433		1
191.133		1
139.633		1
60.8667		1
266.1		1
17.9333		1
224.1		1
187.033		1
274.4		1
77.4667		1
113.833		1
201.833		1
58.4333		1
130.7		1
120.567		1
114.533		1
69.8		1
47.1333		1
88.2		1
181.233		1
267.233		1
205.033		1
182.9		1
72.4667		1
79.8667		1
124.8		1
226.733		1
108.067		1
25.5333		1
139.167		1
285.433		1
75.8667		1
128.533		1
164.7		1
203.533		1
49.5667		1
251.633		1
57.6667		1
115.3		1
2.4		1
32.7333		1
149.433		1
153		1
15.7		1
79.8		1
124.767		1
176.1		1
123.7		1
191.933		1
159.733		1
255.1		1
69.4		1
88.3333		1
213.9		1
211.933		1
252.1		1
124.1		1
15.5333		1
165.367		1
143.133		1
280.7		1
163.4		1
161.933		1
147.367		1
150.6		1
146.367		1
81.9333		1
190.2		1
236.933		1
191.233		1
15.2		1
70.5333		1
82.3667		1
204.2		1
212.367		1
175.333		1
82.6333		1
91.5		1
71		1
23.3333		1
117.667		1
42.5667		1
190.167		1
164.9		1
173.033		1
14.8		1
85.7333		1
84.8333		1
9.43333		1
114.5		1
237.133		1
180.633		1
77.8667		1
221.767		1
80.5		1
105.667		1
34.6333		1
114.767		1
300.867		1
112.467		1
19.9		1
227.933		1
202.767		1
41.1667		1
56.3333		1
146.067		1
100.133		1
36.4		1
182.933		1
194.2		1
230.5		1
37.9		1
194.1		1
200.6		1
191.467		1
57.3		1
254.633		1
88.9333		1
48.6		1
102.4		1
154.5		1
116.467		1
186.433		1
209.033		1
107.067		1
298.033		1
69.3333		1
44.6		1
34.7		1
163.867		1
58.1333		1
297.8		1
55.8333		1
130.467		1
263.233		1
101.267		1
85.0333		1
240.833		1
263.7		1
124.133		1
270.433		1
40.7		1
80.6667		1
160		1
15.3		1
20.6667		1
22.4		1
259.967		1
125.6		1
299.4		1
230.167		1
97.2667		1
197.433		1
98.5667		1
258.333		1
57.6667		1
15.1667		1
51.7		1
10.0667		1
318.2		1
163.533		1
140.867		1
118.3		1
22.6667		1
140.6		1
92.4		1
168.533		1
116.433		1
99.2333		1
82.6333		1
263.6		1
194.567		1

## Sheet: Fig. 1b
0-I	II	III-IV
8.39581	7.16195	7.546
8.14111	7.24702	8.19788
7.03997	7.56424	7.43712
8.14613	7.96677	8.57858
7.42612	8.83059	7.34245
8.2487	8.28501	8.02831
7.76501	8.5534	8.63027
7.71444	8.37972	8.21651
7.6054	7.87413	8.62603
7.99562	7.61314	7.6191
7.30063	6.92809	7.12943
7.50773	7.52212	6.80249
7.4659	8.02	6.56972
7.19358	6.99131	7.24576
7.2136	7.34606	7.56936
6.54769	7.77671	8.80013
7.60579	8.63796	7.98476
7.65604	7.73869	6.85576
7.91531	7.59815	7.90241
6.32813	7.34855	6.4664
7.08057	7.91616	8.02482
7.59379	7.56665	7.25757
7.77411	8.03334	7.79836
7.12566	7.99493	7.45358
7.29627	6.87219	7.52311
7.28527	7.58514	7.41795
8.2117	7.7284	7.10142
7.26985	8.04257	7.62932
8.15812	9.10095	7.80217
6.54539	8.4566	7.23353
7.24488	7.37895	8.87087
7.18018	8.29821	7.80907
7.97453	7.42935	7.60667
8.26422	7.86014	7.10452
7.5638	7.21372	7.48262
8.05569	6.85189	7.45993
7.47891	8.19699	7.40145
7.42239	8.22351	6.5431
6.83136	7.9749	7.10306
7.08004	8.93139	7.39459
7.87913	8.40764	7.63628
7.17884	7.52104	7.76287
7.3718	6.98823	7.26656
6.7426	7.04607	7.69676
7.63904	8.25852	6.55698
7.55542	6.94102	6.61852
8.43535	6.65333	6.32512
7.02678	6.70179	6.80783
7.69571	8.25849	6.74972
7.44801	7.03168	6.76039
7.07442	7.01516	7.82768
8.21996	7.28679	7.87935
7.31597	7.13477	7.54696
7.77109	7.63984	7.33476
7.0674	6.84198	7.73909
6.9768	7.1073	7.08417
7.96159	7.36492	7.09811
7.04582	6.97879	7.40381
7.72242	8.25295	7.23903
8.30511	7.67847	7.11644
7.78445	7.64312	7.02379
8.04617	7.34438	7.56571
7.20778	8.17977	7.22083
7.23395	7.50932	6.74093
7.57991	6.73168	7.64555
7.7048	7.18713	7.62858
7.56503	7.34371	6.84276
6.66538	8.27939	7.03432
7.00274	7.50763	7.38538
6.94671	7.73412	7.05751
7.17406	7.26256	7.6847
7.29294	7.12712	7.09724
7.05263	7.76798	6.5146
7.48777	7.27781	7.40882
6.8981	7.63904	7.5051
7.1842	7.1198	7.122
7.21722	6.78791	7.252
8.15956	6.8692	7.125
7.54205	7.12566	6.69504
7.42556	6.91969	7.97366
7.38548	7.02986	7.78892
7.2641	7.52516	7.12627
7.43473	7.21659	8.25649
7.71436	7.51562	7.10767
8.62995	7.25956	7.2479
6.53438	8.70807	7.19956
6.73053	6.69159	6.66418
6.97719	7.04834	7.00574
7.55767	7.37226	7.10297
7.15166	7.55299	8.16391
6.98813	7.48393	7.71943
6.8667	8.53872	6.2781
6.51422	7.80381	7.05457
7.38341	7.19629	7.79405
7.12627	8.40595	7.27737
6.92056	6.56703	7.51147
6.3249	7.61022	7.50125
6.69393	7.13892	8.78919
7.54158	6.54746	7.77039
6.74857	6.46967	6.9803
6.75554	7.77982	6.83731
6.70636	7.1947	7.21201
6.52198	7.25028	7.75796
6.47228	7.55474	7.64219
6.17586	6.85614	6.87192
6.2556	8.36047	7.13797
6.62502	8.04644	7.78088
6.70158	7.12312	7.56822
7.34491	7.74846	7.11576
7.16015	7.64251	7.51481
7.90321	7.81443	7.73151
6.68189	7.17369
6.68779	7.95696
6.48013	7.22901
7.00676	7.94962
6.42173	8.21604
6.83539	7.21372
7.191	8.19691
7.16093	6.63901
7.09847	7.86541
7.16802	7.85561
7.1863	7.65148
7.33023	7.07637
6.48945	7.03149
7.43227	7.27345
6.87094	8.15016
7.08579	7.41995
6.90887	7.11728
7.06132	8.16339
6.47974	7.77915
6.87037	8.57874
7.43849	7.87569
7.52132	7.66728
7.03944	7.57945
6.77684	7.41893
7.00373	7.5537
7.97451	7.37332
7.01227	8.04976
6.85496	7.25826
6.29501	6.84951
7.09097	6.73666
7.06354	7.81977
7.04373	7.38811
7.22844	8.38947
7.39635	7.5865
7.28874	7.01914
7.43706	7.74051
7.36519	7.26766
6.81905	7.21751
6.82763	7.33782
7.05417	7.85388
7.14265	7.59244
6.50953	7.60589
7.14576	6.9485
6.70792	7.94983
7.07556	7.58467
7.44844	7.00059
6.96609	7.07877
7.14701	8.00598
7.52334	6.69451
6.76002	7.96545
7.15154	7.50326
7.01412	7.16829
7.11671	7.27236
6.62922	6.67518
6.27606	7.66662
6.25396	7.41176
5.99008	9.36556
6.19163	7.2727
6.29734	7.22919
7.2549	7.3167
6.25422	6.97271
7.24057	7.52361
7.03622	7.81709
7.39278	7.0325
6.19069	7.75149
7.02536	7.35764
7.64442	7.71459
7.16305	8.49502
8.54619	8.00005
7.46634	7.61468
7.32653	7.47756
7.21741	7.39965
6.97373	6.8392
7.83017	7.47551
7.6211	7.46267
7.33641	6.97005
7.1796	6.90054
7.34861	7.36063
7.82768	7.61067
6.80447	6.90482
7.196	7.38834
7.35791	7.13827
6.69162	7.4821
6.72936	6.95771
7.60356	6.69442
7.40626	7.2453
6.72092	7.18196
8.33105	7.63031
7.10325	7.56243
7.50506	7.76179
6.79845	7.37769
7.59368	7.48435
6.8127	7.19939
7.61119	7.21666
7.38699	7.48502
7.53385	7.06349
7.38476	7.28966
7.01242	6.8573
6.71037	7.88307
7.63855	7.28188
7.65216	7.54891
7.23106	7.15447
7.8141	7.46174
7.29586	7.31801
7.45355	7.75722
7.34216	7.45531
7.70173	7.95268
7.28317	7.66745
7.7465	7.62522
7.77815	7.57661
7.40537	7.25017
7.16853	7.08929
7.38479	7.25488
7.46999	7.4225
7.25612	7.77168
7.53831	8.32889
7.02571	8.06494
7.3618	7.10231
7.20235	7.7794
7.05586	7.68811
7.31248	8.18013
6.84771	6.75188
6.63795	7.04094
6.9757	7.37029
6.62815	7.16521
6.90581	6.8908
7.15288	7.50921
6.78229	6.98442
7.2099	6.48513
7.00141	6.84974
6.81054	6.10365
6.84796	6.74847
7.01348	6.72249
7.85816	6.43949
6.88695	7.77001
7.60279	7.05151
6.18392	6.86789
7.4184	6.90284
6.81191	6.90322
6.88189	6.68013
6.93632	6.82412
6.3121	7.17654
6.89923	7.43315
6.62045	7.43071
6.5753	7.15763
7.05359	6.63261
7.01564	7.25888
6.93783	7.24617
7.12472	7.64217
6.20391	8.14057
7.06236	6.90861
6.82566	6.84388
6.3544	7.00677
6.36406	6.97761
6.93359	6.67305
6.56245	7.64114
6.77556	7.2069
5.99596	6.71113
6.33358	6.66019
6.56403	7.28346
6.44342	7.45538
6.77073	8.20504
6.7569	6.95657
7.4241	8.01857
7.78765	7.73387
6.63778	7.43617
6.71623	7.95619
6.94689	7.82407
5.89923	8.10885
6.50003	7.90885
6.73033	8.20461
7.59316	7.52982
6.91917	7.5494
6.61738	6.66683
7.16278	6.83401
7.2331	6.97649
6.7887	8.51752
7.26385	7.6966
7.07931	7.24427
7.30698	7.85309
6.94327	6.97988
7.31302	7.29079
6.71507	6.98299
6.91855	7.24442
7.2805	7.08885
7.01224	7.14376
7.12156	7.77875
7.63451	6.97375
7.36082	7.36649
6.65768	6.97311
6.71835	6.78333
7.69703	7.1159
7.4457	6.33059
7.61127	6.4035
7.53945	6.8262
6.91838	6.69936
7.16846	7.14366
7.27895	7.01508
8.31004	7.32913
7.66705	6.50279
7.57749	8.05318
7.38163	7.20235
7.34931	7.17291
6.81357	7.14515
7.43253	6.91041
7.14429	6.6888
6.61817	6.97298
7.15069	7.11425
7.35037	6.88142
7.03796	7.64555
7.24702	6.82018
7.4549	6.48353
6.96492	6.43809
7.0537	7.23004
6.77589	6.5553
7.23798	6.48039
7.00318	6.63814
6.96337	6.98057
7.1145	7.24488
6.93627	6.9067
6.5303	7.29157
7.32419	7.02332
6.71076	6.8359
7.49149	7.00666
7.36402	6.98662
6.76633	6.75973
6.87806	6.36192
6.88887	6.94374
6.58902	7.47861
7.01889	6.47442
6.8713	6.22776
6.95135	6.38818
6.6631	5.84775
7.2642	6.45178
7.03589	6.97242
7.69172	6.99237
6.99074	7.09209
7.06011	6.26468
6.84961	7.10149
7.12191	6.09124
7.24105	6.6608
7.30331	6.83917
6.04831	6.78379
6.12664	7.19629
6.56022	7.32507
8.10197	5.76849
7.15848	7.71129
7.62811	6.70045
6.94823	6.55039
6.84502	6.84488
7.49235	6.58814
6.68283	7.67725
7.61717	7.01238
6.66199	7.36561
7.29052	7.33244
6.68016	6.86036
7.13511	7.78854
7.04723	7.80426
7.23145	7.46171
6.99273	7.72513
7.13692	6.5726
7.2668	8.0045
7.10634	7.03592
7.04341	7.81621
7.34101	7.29207
7.27232	8.01594
7.59839	7.73335
6.90885	7.28177
7.10775	7.17747
6.78759	6.93572
7.25826	6.95898
7.1169	7.88735
7.49899	7.54124
7.25697	7.1922
7.52027	7.35704
7.41617	6.78645
7.56665	7.69172
7.02661	7.86296
7.22002	7.5648
7.38027	7.02951
7.53338	7.21796
7.71281	8.09186
8.1263	7.1574
7.77767	7.41661
7.43252	7.25826
7.55024	7.08133
7.37701	7.36852
7.02453	6.99564
9.21674	7.76601
8.00885	7.32427
6.98922	6.75473
7.01564	7.56424
8.04512	7.39058
7.45029	7.32113
7.06264	7.45854
7.1114	8.09187
6.665	7.05663
7.70478	7.68572
7.99152	6.77794
7.45495	7.22047
7.23403	7.57934
7.3809	7.6742
8.12418	7.72587
7.9504	7.53103
8.94345	7.50017
7.88121	6.94104
8.88911	7.42289
8.69079	7.20002
6.66559	7.62029
7.11521	6.9867
7.80527	7.6531
7.89124	7.34683
7.31796	7.35888
7.5711	6.94733
8.31324	7.53329
7.93253	7.47832
6.89108	7.53731
7.43341	7.06614
8.48298	7.88703
8.30242	7.30089
7.02126	6.98442
8.48116	7.94898
	7.17836
	7.81433
	7.49617
	7.59428
	6.89602
	6.86023
	7.73206
	6.85
	7.26129
	7.55819
	7.2359
	7.66041
	6.76865
	7.75724
	7.51637
	6.83515
	7.08581
	7.67667
	7.89754
	7.68719
	7.6339
	7.16322
	7.18508
	7.34303
	7.82233
	7.37895
	7.19604
	7.05751
	7.55541
	6.983
	7.47203
	7.31864
	7.73101
	7.09271
	7.4029
	8.06688
	7.13306
	7.13475
	7.38726
	6.73082
	7.83684
	7.51701
	7.78034
	7.55365
	7.32375
	7.56259
	6.84086
	7.91087
	6.95037
	7.18875
	7.89536
	6.98501
	7.15757
	7.37656
	7.23656
	7.3629
	7.2768
	7.57243
	7.81548
	8.12932
	6.95016
	7.59843
	8.2554
	8.06431
	7.03878
	6.43574
	7.20087
	6.66559
	6.48276
	7.01181
	6.36186
	6.73361
	6.59077
	6.52503
	7.36014
	7.36673
	6.37436
	6.8927
	6.79144
	7.33433
	7.53317
	6.62926
	7.36854
	7.34594
	7.3638
	7.30872
	6.77251
	7.91373
	7.71011
	6.61079
	7.09352
	6.95426
	7.14984
	8.38922
	8.79693
	6.53078
	7.79774
	7.74292
	7.16827
	7.26173
	7.15549
	7.78833
	7.45904
	7.19744
	7.56736
	7.57102
	7.41884
	7.54902
	7.50143
	7.31552
	7.26656
	6.84454
	7.06115
	7.081
	6.80866
	7.02836
	7.08891
	7.10156
	6.88836
	6.56133
	7.30859
	6.77583
	7.0934
	7.29613
	7.10066
	7.17755
	6.8437
	6.46674
	8.08964
	7.32161
	7.01786
	6.94224
	7.01513
	6.86563
	7.8291
	7.16993
	6.72038
	6.32487
	6.73826
	6.44928
	7.15631
	6.84032
	6.81919
	6.41605
	6.78567
	6.62709
	7.82665
	7.96296
	6.92594
	6.61358
	7.60475
	7.22604
	7.12541
	6.32929
	6.37691
	6.14677
	6.63983
	7.70793
	7.25376
	6.34783
	7.64806
	7.29568
	6.65318
	6.7111
	6.805
	7.02621
	7.58987
	6.8869
	6.68854
	7.32908
	6.70824
	6.71132
	6.72018
	7.18435
	7.40082
	7.68862
	6.96569
	7.08343
	7.00154
	6.94092
	6.67073
	7.07556
	7.7525
	7.58498
	7.90936
	7.24689
	7.28141
	6.97049
	8.11385
	7.10025
	7.82974
	7.05013
	6.98643
	7.5371
	7.61548
	7.03043
	7.20592
	7.03828
	7.99775
	6.83454
	8.58635
	7.6197
	7.90353
	8.17274
	7.44201
	8.75434
	8.32451
	7.93322
	7.65067
	8.14656
	8.11232
	7.72725
	8.16365
	7.67248
	7.66437
	7.62861
	8.22625
	7.1896
	7.74979
	7.43964
	6.80411
	5.801
	6.46683
	7.9894
	7.76798
	8.04654
	7.61024
	7.44574
	7.9446
	8.27082
	8.26099
	7.37882
	8.66574
	7.2139
	7.16367
	7.98573
	6.99157
	8.33238
	7.90131
	7.29253
	6.66228
	8.18771
	6.37673
	7.78681
	7.33241
	8.74729
	7.61163
	7.22353
	7.59416
	7.81041
	7.60094
	8.66724
	6.20906
	6.86863
	8.10981
	6.99482
	8.19691
	7.03372
	7.63544
	7.2221
	7.42537
	7.23965
	7.48913
	8.73547
	7.22136
	8.00939
	8.35293
	7.92662
	7.55917

## Sheet: Fig. 1c
ER+/HER2- High proliferative	ER+/HER2- Low proliferative	HER2+
5.16847	5.58317
5.88364	5.66153
5.50399	5.39745
5.14288	5.45749
5.67705	5.44682
9.8813	5.22198
5.5428	5.45282
5.58969	5.43881
10.0228	5.5474
5.48253	5.48051
5.31337	5.37183
5.49473	9.86613
5.42422	7.04973
5.72624	5.27775
5.3355	5.53425
5.09164	5.47317
5.63187	5.21552
5.24218	5.33048
8.356	5.85932
5.61347	5.4932
5.35685	5.57642
5.72397	5.61764
6.65255	5.75268
5.46122	5.19375
5.41462	5.44649
5.72697	8.2554
5.45508	5.32645
5.40074	5.30532
5.18006	5.60229
5.48153	5.41432
8.46917	5.7209
6.23565	5.52604
5.53712	5.58597
6.51914	5.26373
5.26769	5.82327
5.67241	7.69612
5.35908	6.58735
5.21008	6.02134
5.44499	5.56534
5.707	5.50647
5.56059	5.63701
5.63772	5.44056
5.39205	5.99528
5.63685	5.33506
5.478	5.17545
5.1792	5.42736
5.93076	7.08133
5.81699	6.51229
5.59912	5.62096
5.88478	5.30453
5.54655	5.70069
5.22862	5.61272
5.53448	5.66144
5.59761	8.0776
5.89685	6.36782
5.52033	5.71452
5.58742	5.24612
5.46447	5.75985
5.78913	5.4629
5.44143	5.82321
5.39572	6.20312
4.89376	5.50385
5.55425	5.30474
5.40897	5.51438
5.44118	5.38456
5.30782	5.43661
6.47359	5.893
5.3151	5.8364
5.39699	5.28714
5.17789	5.35431
5.37898	5.8923
5.33468	5.8048
5.51351	5.25617
5.48711	6.19321
5.22619	5.55603
5.40853	5.26
5.01243	5.20741
8.05578	5.35512
5.24491	9.26872
5.99045	5.6119
5.1518	5.47813
5.20126	5.347
5.80977	5.44087
5.45551	5.3285
5.47122	5.58383
8.11946	5.41289
5.51729	5.54898
5.53762	5.55935
5.46971	5.47291
5.58713	5.61575
5.36031	5.38224
5.43293	5.38515
5.99746	5.36559
5.24138	5.35289
5.49747	5.30612
5.12458	5.54554
5.46979	5.20194
5.92665	5.61474
5.16877	5.47236
5.57947	5.47353
5.58228	6.77085
7.08498	5.49866
5.28538	5.74602
5.10957	5.39113
5.29955	5.65985
5.25672	5.23517
5.56423	5.27511
6.32697	5.80148
5.47227	5.73057
6.25386	5.98232
6.30808	5.5835
5.30288	7.48951
5.32693	5.64104
5.80273	5.4815
5.52376	5.6642
5.27791	5.39113
7.22055	5.13864
5.78382	5.4235
5.75721	5.08956
5.21229	5.73994
5.03672	5.47739
5.52271	5.50802
5.50133	5.3593
5.48712	7.1603
5.49015	6.41873
5.46433	5.3123
5.56765	5.34408
8.29406	5.45476
5.45927	5.53976
5.3239	5.87999
6.21949	6.79715
5.37807	5.44832
5.60855	5.13527
8.96131	5.89824
5.65316	5.42166
5.34523	6.16967
5.28109	7.75644
5.43081	5.43397
5.4245	5.53003
5.64834	5.97685
5.62883	5.50117
5.15255	5.46773
5.49771	5.42368
7.55823	5.41623
8.02211	5.87861
5.71096	5.55967
5.59891	5.81706
5.19969	5.31198
5.85368	5.44773
5.31731	6.45798
5.43205	5.72819
5.3891	5.22837
5.3944	5.94876
5.43901	6.92971
5.34487	5.39818
6.58393	5.503
6.177	5.58836
5.41012	6.18419
5.10024	5.32396
5.39572	5.55504
5.49121	5.53743
5.39373	5.24167
6.74583	5.69289
7.51601	5.74373
5.54153	5.42529
5.70389	5.75345
7.19932	7.21306
5.43414	5.43978
5.47723	5.57801
5.42977	5.55528
5.33863	5.17709
5.48443	5.4245
5.82772	5.48161
5.27647	5.19139
5.21021	6.58093
5.49897	5.35533
5.57352	5.30714
5.49643	5.34968
5.74048	5.50518
8.04278	5.7974
5.68459	5.45867
5.50666	5.30867
5.57357	5.6483
5.3672	5.3802
6.20444	5.15291
5.5706	5.64396
5.64277	5.34495
5.38108	5.40212
5.34076	5.61802
7.2676	5.49522
5.2535	5.18571
6.20408	5.719
5.5405	5.24253
5.43601	5.63859
5.31729	5.44801
5.55584	5.66398
5.60924	6.03439	5.88203
5.26183	5.3619	6.80185
5.40158	6.72253	5.57718
5.34705	7.66655	6.89488
5.53339	5.39798	5.4885
5.40398	5.3001	5.64609
5.39341	5.67813	7.86476
5.46761	5.38156	5.4027
8.13144	5.47996	5.28559
5.45208	5.63713	5.75079
7.13297	9.26114	5.87025
5.34394	5.71429	5.55547
7.64296	5.38904	5.47597
5.59473	5.67421	5.48592
5.81646	5.50138	9.18662
5.4319	5.4354	5.53284
5.29787	5.42925	7.24033
5.47592	5.39473	5.17996
5.20234	5.73287	5.42446
5.65607	5.65273	7.28594
5.21615	5.55404	8.32518
5.28582	6.32474	5.59145
5.4009	5.65447	5.34136
5.81842	5.23301	5.74287
5.21512	5.50261	5.34662
5.55496	5.35755	5.40459
5.50904	5.21851	7.18591
5.49403	5.46529	7.26153
5.60107	5.49337	7.54288
5.49018	5.44342	7.88648
5.82022	5.19077	5.16667
5.534	5.81381	5.56776
5.31905	5.37669	5.6373
5.34673	5.34032	7.58182
5.50628	5.38913	5.50093
5.53212	5.2925	8.98202
5.42834	5.50296	5.98105
5.48463	5.3406	6.46275
5.40257	5.70502	5.31958
5.3004	5.93867	5.51729
5.44121	5.50004	5.44101
5.44565	6.58455	6.07385
5.22451	5.4184	5.20169
9.10671	6.11062	6.57338
8.51452	5.56179	6.98962
5.79453	8.31001	5.43559
5.24228	5.45357	5.84855
5.53036	6.07879	5.53921
5.32214	5.7009	5.68914
7.26377	5.44776	5.51951
5.54405	5.40074	5.53632
5.19695	5.31504	6.03422
5.17694	5.43182	6.63441
5.49943	7.22955	5.6183
5.91456	5.56652	5.49323
5.37082	5.38308	5.44507
5.37564	5.42867	7.64783
6.6154	5.30616	6.00987
5.37646	5.40903	6.8809
6.15846	5.80387	6.10836
5.96191	5.41523	5.25907
5.54234	5.33811	5.49148
5.42581	5.39127	5.47943
5.76341	5.39854	5.59726
5.36259	5.52197	5.22289
5.39714	5.51237	6.01684
5.19989	5.38857	5.51534
6.01994	5.56734	5.5734
6.09539	5.23413	6.91867
5.48824	5.66227	5.65248
5.20996	5.64534	5.62758
5.59319	5.41487	5.68161
5.39575	5.34718	9.10249
5.84612	6.16547	5.25053
5.43446	5.2604	5.53717
5.62344	5.49443	6.15792
5.37394	5.58886	6.2298
5.89839	6.5143	6.8912
5.72922	5.44878	5.61427
5.42079	5.36785	8.21757
6.93862	6.41397	5.8924
5.44424	5.77095	6.41738
5.4397	7.05136	6.22102
5.49923	5.755	6.42289
7.8928	5.37389	7.39721
5.36997	5.54936	6.71179
5.46304	5.7008	5.2654
5.73715	5.44101	5.3858
5.50373	5.22989	5.44665
7.26393	5.34742	7.15086
5.0445	5.72418	5.38971
5.6292	5.29968	5.68104
5.20454	5.56867	6.70924
5.8622	5.19283	5.54099
5.3129	5.47356	6.153
5.35916	5.42339	8.0489
5.61129	5.29593	5.52733
5.52773	5.55774	5.07625
5.77884	5.48242	5.61042
6.15522	5.46916	5.48317
5.46056	5.43105	6.31106
5.51159	6.077	5.58158
5.42683	5.7005	6.18586
5.25656	5.6792	5.85982
5.34755	5.69285	5.45558
5.56894	5.41919	5.52334
7.63255	7.10577	7.24675
5.6708	5.491	5.94239
5.45634	5.67506	5.5906
5.40791	5.52903	5.28288
8.48312	5.20087	6.19772
5.26438	5.31198	6.14921
5.66913	5.57459	5.65858
5.58103	5.26572	7.40443
5.35125	5.4018	5.41096
5.36651	5.4216	5.66268
5.27442	5.32509	5.22304
5.31746	5.77619	7.22082
5.4585	5.3395	7.42679
5.23766	5.20441	5.77884
6.22548	5.50888	5.75156
5.38202	5.29653	6.14278
5.26157	5.38592	5.6917
5.4193	5.52477	7.14604
7.98841	5.26041	6.14713
6.51401	5.47566	5.88634
6.55033	5.20139	8.72665
5.42202	5.24891	5.77132
5.70279	5.09484	5.9184
5.75044	9.62388	5.42245
5.17683	9.64507	5.84742
5.43273	5.33952	7.21578
6.74713	5.43856	6.57943
5.61655	6.20676	5.70479
5.36927	5.32656	5.31856
5.557	5.38958	5.73755
5.52763	5.52573	5.57337
6.03302	5.3014	7.39903
5.94506	5.84535	5.32936
5.30083	7.47284	5.42605
5.28639	5.3781	7.24689
5.82483	5.18558	5.33094
5.58291	5.87224	5.52526
5.32721	5.37723	5.63744
5.5995	5.17184	5.68967
5.3397	5.38133	5.30515
5.60705	5.41912	5.56053
5.56687	5.41511	5.81968
7.40371	5.65512	5.56647
5.52814	5.98972	5.85982
5.60724	5.30638	5.81795
5.69615	5.2855	5.21826
5.32763	5.4557	6.6773
5.41946	5.36311	5.38359
5.53143	5.35599	5.92066
5.31664	5.33469	5.58539
5.36591	5.79367	5.88324
5.45114	5.62803	5.4857
5.531	5.27942	5.45416
5.90702	5.47398	6.08812
5.3583	5.54617	6.10606
5.16714	5.45399	5.99444
5.25973	5.70711	5.31357
5.32754	7.25972	5.63417
5.48287	5.40654	5.98191
5.33819	5.5498	7.27345
5.29275	5.9243	5.62614
5.28733	5.47522	5.44991
5.38682	5.2112	5.80523
5.99898	6.15834	8.58003
5.35041	5.56099	5.39186
5.12902	5.51067	5.97464
5.26805	6.30927	5.45063
5.35784	6.52386	6.14156
5.22563	5.37484	6.56893
5.12469	5.28557	5.34898
6.1651	5.38402	7.15359
5.89593	5.28426	5.57744
5.30862	5.39463	6.18281
5.61223	5.3393	6.65949
6.34268	5.49537	6.30986
5.43938	5.6238	5.95331
6.48517	7.07023	6.53099
5.87958	5.57527	8.16778
6.37461	5.27808	6.19425
5.54645	5.4393	5.98647
5.55666	5.47702	5.37557
5.5942	5.57146	5.2911
6.37387	5.52156
5.5223	5.64994
5.50964	5.3612
5.55908	5.22605
5.46153	5.83717
5.32301	6.27329
6.02993	5.59688
5.46867	5.80385
6.09989	5.51173
5.41777	5.43257
5.62582	5.28564
7.99619	5.31607
9.23187	5.48193
5.52903	5.76128
5.58594	6.38845
5.32509	8.26232
5.27814	5.51321
7.93632	5.37269
8.07163	5.48517
5.76939	5.29994
5.40502	5.38817
5.25281	5.46255
5.57356	6.01877
5.18831	5.37436
5.45381	5.33785
5.41459	6.61005
5.58908	5.58011
5.21611	5.67169
5.35796	5.59066
5.46568	5.33616
5.70681	5.48503
5.55166	5.40593
5.36984	7.55722
5.3491	5.56958
5.56514	7.39523
6.63731	5.64093
5.20257	5.93991
5.28259	5.49214
7.40857	5.455
5.49092	5.27497
8.26837	5.84377
5.64206	5.61351
5.13104	5.45191
5.55524	5.45434
6.12403	5.47549
5.45305	5.26067
5.37857	5.45374
5.34947	5.62825
5.64534	5.79839
5.30487	5.7938
6.10233	5.36793
5.31793	5.4908
5.48064	5.62054
5.45762	6.22739
5.21426	5.42707
9.85926	5.44431
5.34099	5.49894
5.33792	5.53264
5.58686	5.65973
5.98739	6.18348
5.6093	5.42296
5.58093	5.37992
5.22509	5.4389
5.67794	5.19458
5.2799	5.3103
5.44522	5.20798
5.84472	5.42981
5.33413	5.39897
5.85607	6.76817
7.72787	5.98417
5.31679	5.45485
5.32894	5.47283
6.52155	5.61393
5.33295	5.48629
5.53151	5.42343
5.18042	5.2923
5.49256	6.6964
5.39096	5.53885
5.88049	5.85682
5.57827	5.52723
5.4099	5.41595
5.51697	5.52502
6.86343	5.93476
6.52131	5.86618
8.45135	8.90619
5.84907	5.40637
5.38671	5.71322
5.30036	5.34983
7.06003	7.28572
6.86116	5.37251
6.39182	5.22427
6.06859	5.60275
5.39454	5.67344
5.57687	5.38624
5.17812	5.65181
5.50005	5.56397
5.50988	5.37886
5.58372	5.48884
5.56711	5.55704
6.23948	7.16835
5.60264	6.50433
5.21867	5.85031
5.579	6.05783
5.40747	6.78717
5.61904	5.39074
5.18485	5.31499
5.4797	5.32761
7.42749	5.48234
6.54742	5.53492
5.94994	6.42293
5.47905	5.46187
5.81321	5.67964
5.26661	5.40833
5.92949	5.53627
5.51406	5.56092
5.14782	5.55078
5.71739	8.32451
5.33963	6.45843
5.32294	5.48319
5.73826	5.3956
5.5086	5.40501
5.43781	5.71008
5.43196	5.68764
5.47071	5.59516
5.70921	5.44081
5.42532	5.40747
5.21129	5.34729
5.61777	5.30417
5.42316	5.45311
7.87176	6.80074
5.41659	5.50249
5.36964	6.54539
5.4092	5.5367
5.48216	5.68975
5.7219	5.31668
6.45809	5.67862
5.31808	5.69298
5.38365	5.74309
6.25939	5.53126
5.3612	5.59113
5.47534	5.49252
5.40207	5.46507
6.05502	5.4004
5.28287	6.00099
6.09099	5.3316
5.714	5.63396
6.05526	5.4182
5.57506	7.15193
5.31126	5.67529
5.59739	5.64033
5.62588	5.47096
5.38079	5.5488
5.38513	5.32486
5.22606	5.50769
5.42122	5.34729
5.77733	5.30719
5.35996	5.95134
5.46834	5.68477
5.47338	5.30364
5.85435	5.39906
5.38402	5.5767
5.52088	5.32126
5.30861	5.47625
5.55684	6.83441
5.37448	5.26507
5.91475	5.40974
5.37451	5.4322
5.42616	5.36861
5.94428	5.2629
5.20366	5.40737
5.26037	5.15027
5.54659	5.35339
5.70096	5.2972
5.43672	5.96653
8.17597	5.08233
5.25969	5.59207
5.73726	5.32279
5.42951	6.10406
5.37203	5.54861
5.3151	5.59641
7.01364	5.64168
6.00336	5.76055
5.29537	5.46323
5.46319	7.65361
5.37046	5.19832
5.35424	5.51439
5.25907	7.24358
5.42515	5.66662
5.26999	5.40923
5.73989	5.52088
5.52301	5.64669
5.4324	5.55338
5.33894	5.20626
5.44307	5.35219
7.4517	5.42149
7.89919	5.57594
5.96172	5.44967
5.34279	5.50864
5.34675	5.80468
5.19231	6.9832
5.35427	5.47238
5.65112	5.90614
5.54631	5.31142
5.43436	5.41942
6.36721	5.401
5.56647	5.31589
7.78702	5.3602
5.34213	5.51423
5.65186	5.51939
5.85727	6.06434
5.55746	5.317
5.47607	5.46199
5.38207	5.70255
6.885	5.64125
6.29732	5.49962
5.43149	5.33452
7.37941	5.46956
5.49709	5.53978
5.91679	5.32321
	5.63505
	7.0784
	6.58902
	7.97598
	5.25603
	5.4898
	9.26763
	5.37736
	5.33267
	6.68693
	5.40727
	5.19769
	5.68236
	5.82763
	5.69171
	7.03997

## Sheet: Fig. 1d
	Cycles Completed	Triple Negative	Her2 Positive	Luminal
TM49	11		1
TM58	55		0
TM45	7			1
TM22	1			0
TM29	23			0
TM36	140			0
TM48	21			1
TM55	96			0
TM10	10			1
TM19	153			0
TM32	2			1
TM39	135			0
TM52	105			0
TM69	69			0
TM02	171	0
TM17	13	1
TM18	154	0
TM25	11	1
TM27	2	0
TM42	122	0
TM44	43	1
TM56	15	1
TM64	24	0
TM65	94	0
TM66	91	0
TM67	90	0
TM70	88	0
TM71	88	0
TM73	12	1
TM75	5	1

## Sheet: Fig. 1f
Cp activity in U/ml
Control	TM
0.0688	0.0256
0.04	0.0544
0.0608	-0.064
0.0768	-0.0304
0.0944	0.016
0.024	0.0288
Independent repeat
Control	TM
0.0192	-0.0256
0.064	-0.0272
0.0336	-0.0176
0.0752	-0.024
0.0288	-0.0336
0.0032	-0.0544

## Sheet: Fig. 1g
Primary tumor BLI ML-1 model (in mm^3)
Week	Control										TM
2	94.654	49.6825	132.948	55.1899	45.3269	5.14934	71.6165	49.0161	0	44.9946	31.7757	19.6012	51.7734	11.6689	93.6169	34.2683	0	121.99	29.2024
3	341.65	75.2495	314.045	199.494	146.066	74.782	214.97	132.704	15.5666	81.983	38.1489	137.303	91.3943	45.3094	131.311	107.631	32.294	327.53	27.4027
4	510.823	337.258	1626.96	1159.21	252.929	363.059	euthanized before harvest				396.865	616.696	1109.57	769.186	497.56	274.337	520.611	euthanized before harvest
Independent Repeat
Week	Control					TM
2	37.044	22.1485	31.2096	16.4338	19.5894	35.5781	13.0332	12.0264	31.9921	11.7045
3	265.759	133.705	106.3	85.2497	89.5212	269.668	132.895	108.932	262.804	116.093
4	540.593	556.188	669.524	220.632	408.608	582.204	441.262	403.005	315.956	339.432

## Sheet: Fig. 1h
BLI Lung Metastases
Control	TM	(photon flux)
1360000	91800
2490000	241000
2940000	92100
1690000	40800
Independent Repeat
Control	TM	(photon flux)
56500	10200
86500	15700
110000	22000
59000	4880

## Sheet: Fig. 1i
Cu 324.75 (µg/L)
0	0.1 nM	1 nM	10 nM	0.1 μM	0.2 μM	0.5 μM	1 μM	5 μM
35.07	30.75	29.727	25.713	12.321	10.377	9.678	9.294	6.15
33.9	32.43	26.973	24.396	12.591	10.56	9.837	8.967	6.165
33.78	29.679	26.469	24.441	12.582	10.401	9.387	8.778	6.195
Independent repeat using ML1 cells
0	0.1 nM	1 nM	10 nM	0.1 μM	0.2 μM	0.5 μM	1 μM	5 μM
27.96	21.198	20.04	16.488	12.24	9.102	8.802	7.596	5.856
24.642	20.766	20.358	15.882	12.198	9.09	8.784	7.626	5.85
22.836	20.166	20.199	15.984	12.216	9.096	8.82	7.611	5.862

## Sheet: Fig. 1j
		(using MTT assay)		(normalized to control)
Control	TM 0.2 µM	TM 0.5 µM	TM 1 µM	(Day 3)
1.145	1.035	1.03	1.003
1.104	1.294	1.095	0.95
1.139	1.163	1.174	0.865
1.212	1.346	1.008	0.696
Independent repeat
Control	TM 0.1 µM	TM 0.2 µM	TM 0.5 µM	TM 1 µM	TM 5 µM	(Day 3)
0.872894	0.937213	1.43338	1.28637	0.679939	0.0964778
1.03063	0.921899	0.771822	0.837672	0.584992	0.107198
0.983155	1.2144	0.842266	1.01072	0.618683	0.0949464
1.11332	0.937213	1.05513	0.635528	0.58193	0.0964778

## Sheet: Fig. 1k
Relative cell numbers (5 FOV/well) normalized to Control
Control	TM	TM+CuCl2
0.720121	0.32829	1.44024
0.826021	0.444781	1.24962
1.14372	0.434191	1.36611
0.889561	0.518911	1.42965
0.656581	0.465961	1.62027
0.878971	0.444781	1.91679
0.974281	0.32829	1.22844
0.942511	0.25416	1.35552
1.059	0.3177	0.868381
0.942511	0.29652	0.910741
0.836611	0.29652	1.09077
1.13313	0.3177	0.900151
1.17549	0.34947	0.974281
1.23903	0.413011	1.22844
1.11195	0.391831	1.15431
1.21785	0.635401	0.910741
1.14372	0.561271	0.762481
1.01664	0.455371	1.01664
0.878971	0.487141	1.1649
0.953101	0.550681	1.14372
1.26021	0.29652	1.06959
Independent repeat
Control	TM	TM+CuCl2
0.823529	0.846405	0.743464
0.880719	0.526144	0.732026
0.76634	0.823529	0.754902
0.857843	0.640523	0.663399
1.47549	0.537582	0.789216
1.34967	0.251634	0.480392
1.1781	0.137255	0.937908
0.869281	0.366013	0.937908
0.869281	0.285948	0.98366
1.05229	0.125817	1.02941
0.926471	0.434641	1.07516
1.18954	0.423203	1.04085
1.26961	0.434641	0.823529
1.02941	0.263072	0.720588
0.846405	0.434641	0.789216
0.823529	0.331699	1.07516
1.09804	0.331699	0.972222
0.915033	0.446078	0.331699
0.949346	0.308824	0.343137
1.01797	0.434641	0.263072
0.812092	0.308824	0.251634
1	0.413943	0.749455
0.195169	0.187059	0.270613
0.0425893	0.0408195	0.0590525
Independent repeat without copper add-back
Control	TM 0.2µM	TM 0.5 µM
0.972877	0.159198	0.159198
0.990566	0.141509	0.229953
0.866745	0.106132	0.212264
0.760613	0.106132	0.106132
0.849057	0.106132	0.141509
0.795991	0.212264	0.194575
0.813679	0.229953	0.159198
0.955189	0.229953	0.176887
1.23821	0.159198	0.159198
0.760613	0.0884434	0.26533
1.13208	0.0707547	0.212264
1.00825	0.106132	0.176887
1.57429	0.0707547	0.212264
1.00825	0.106132	0.141509
1.27358	0.106132	0.0707547

[truncated: 75 more sheets: Fig. S1a, Fig. S1b, Fig. S1c, Fig. S1d, Fig. S1e, Fig. 2b, Fig. 2c, Fig. 2d-e, Fig. 2d-e repeat, Fig. 2f-g, Fig. S2a, Fig. S2b-c, Table S1a, Table S1b, Fig. 3a, Fig. 3b, Fig. 3c, Fig. 3d, Fig. 3e, Fig 3f-h …]
